# Supplementary material for: Non-Fullerene Organic Semiconductor ITIC as a Redox Mediator in Electrochemical Glucose Biosensors
Source: Sensors (Basel). 2025 Dec 11;25(24):7535. doi: 10.3390/s25247535 (PMC12737306; doi:10.3390/s25247535)
Supplement: Supplementary file 1 [file sensors-25-07535-s001.zip]

Archive with 1 entries (1 files):
- sensors-3983346-supplementary.pdf
